# Supplementary material for: The transcription factor NF-Y participates to stem cell fate decision and regeneration in adult skeletal muscle
Source: Nat Commun. 2021 Oct 14;12:6013. doi: 10.1038/s41467-021-26293-w (PMC8516959; doi:10.1038/s41467-021-26293-w)
Supplement: Supplementary file 4 — Source Data [file 41467_2021_26293_MOESM4_ESM.xlsx]

## Sheet: Figure 1
Fig A						Fig. B							Fig C								Fig E
							NF-YA L			NF-YA S
							Control	Injured		Control	Injured
							1.05458	12.4379		1.56555	4.16024
							0.905425	5.01645		0.530957	2.39685
							1.04729	15.8528		1.20303	1.53333
							n=3			n=3
Fig G
	5d		15d		25d		60d
	fl/fl	cKO	fl/fl	cKO	fl/fl	cKO	fl/fl	cKO
	1561.08	656.775	2757.2	1137.1	4735.75	1593.08	12613.2	4068.02
	1568.53	698.5	3185.22	1374	3632.82	1725.8	11058.7	4444.7
	1452.33	785.917	2875.75	873.375	3294.28	1526.78	8777.17	4583.81
	1197.72	720.675	3148	674.9	3864.35	1665.9	11831.7	4841.33
	n=4
Fig H	5d		15d		25d		60d
	fl/fl	cKO	fl/fl	cKO	fl/fl	cKO	fl/fl	cKO
	36.7021	49.5413	30.4598	42.328	25	38.8298	20.6901	38.186
	38.1443	43.038	37.6923	46.9697	30.0885	39.7727	23.0154	30.839
	34.2246	41.4494	36.3636	47.929	25.4546	36.6864	22.5275	36.0813
							18.3982	34.9266
	n=3						n=4
Fig I
	5d		15d		25d		60d
	fl/fl	cKO	fl/fl	cKO	fl/fl	cKO	fl/fl	cKO
	26.4129	19.7193	5.22726	9.24805	1.22296	10.4572	1.4184	2.1638
	21.8971	19.9039	7.40653	7.0811	1.96176	15.7905	1.15352	1.21783
	17.5805	26.8038	2.57957	6.4609	5.27079	9.55141	0.79502	3.77694
	29.5773	29.8965	2.22671	7.03169	1.96754	14.29	0.98536	1.87595
	n=4

## Sheet: Figure 2
Fig B	Pax7					Myf5					Myogenin					eMyHC
	fl/fl		cKO			fl/fl		cKO			fl/fl		cKO			fl/fl		cKO
	ctrl	ctx	ctrl	ctx		ctrl	ctx	ctrl	ctx		ctrl	ctx	ctrl	ctx		ctrl	ctx	ctrl	ctx
	0.901579	2.3329	1.06685	2.9434		1.08291	4.7844	0.67091	2.4593		0.724	5.3466	0.80313	1.69		0.889334	264.27	0.996188	139.84
	1.02803	3.3878	0.95878	1.6356		0.859442	4.927	1.129	2.6956		1.03538	4.3263	0.95729	2.9813		1.10424	278.24	1.14801	113.68
	1.07893	2.2494	0.977642	1.9624		1.07446	3.5628	1.32021	2.6191		1.33403	2.6813	1.30067	3.2343		1.01829	223.51	0.87441	140.91
	n=3					n=3					n=3					n=3
Fig C										Fig D

## Sheet: Figure 3
Fig. B				Fig. C
	NF-YA L	NF-YA S
	8.90723	1.03719
	7.02397	1.04878
	3.89561	0.749982
	4.89274	0.738872
	n=4
Fig D
	NF-YA L
	GM	DM3
	1.0718	0.403523
	0.845191	0.294129
	0.937512	0.247229
	1.17748	0.3256
	n=4
	Pax7
	GM	DM3
	0.934883	0.006954
	1.04261	0.137289
	0.998761	0.073218
	1.02721	0.044819
	n=4
	Myogenin
	GM	DM3
	0.986741	61.4619
	1.28097	51.7649
	0.791148	21.7462
	n=3

## Sheet: Figure 4
Fig A				Fig B				Fig C				Fig D				Fig E
	Pax7+/mm2				sorted SCs				% Pax7+/Tunel+				% Pax7+/Caspase3+				Pax7+/MyoD-		Pax7+/MyoD+		%
	fl/fl	cKO			fl/fl	cKO			fl/fl	cKO			fl/fl	cKO		1	95	88	5	12
	9.4	6.6			0.462352	0.100329			5.13667	17.3667			4.35	5.56		2	94	90	6	10
	8.125	7.66667			0.872578	0.338731			8.3	26.4			0	15.38		3	93	91	7	9
	11	4.5			0.568186	0.1315			7.92	24.0933			7.41	12.5
	10.6667	4.125			0.597	0.39977							4.65	12.5			fl/fl	cKO	fl/fl	cKO
	6	6
	8.2	6.4
	n=6				n=4				n=3				n=4				n=3
Fig F				Fig G					Fig H
	% Pax7+/EdU+				% Pax7+/myofiber
	fl/fl	cKO			fl/fl	cKO				Pax7+/Myod+		Myod-/Pax7+		Pax7-/ Myod+		Myod+/MyoG+		Myod+/MyoG-		Myod-/MyoG+
	1.2987	8.69565			2.07143	1.23077			fl/fl	40.77	11.36	59.23	11.3642									day 0
	1.90476	10.5263			1.93333	1.07143			cKO	59.34	3.108	40.66	3.10816									day 0
	2.04082	9.1267			2.86667	1.2			fl/fl	41.71	3.087	4.83	1.59005	53.47	1.49652							day 1
					n=3				cKO	34.31	0.196	3.33	4.71404	62.36	0.196419							day 1
	n=3								fl/fl							48	13.1404	51.22	14.2453	0.78	1.10485	day 2
									cKO							65.73	3.68285	34.27	3.68285	0	0	day 2
									fl/fl							66.91	1.8175	18.78	3.31267	14.31	2.57959	day 3
									cKO							67.07	0.4499	29.93	2.12968	3	2.57959	day 3
										mean	SD	mean	SD	mean	SD	mean	SD	mean	SD	mean	SD
Fig I
	MyoG+/Edu+		MyoG-/Edu+
fl/fl	74.04	8.04822	25.96	8.04822
cKO	61.63	8.92633	38.37	8.92633
	mean	SD	mean	SD

## Sheet: Figure 5
Fig B						Fig C	% Pax7/EdU+			Fig D										Fig I
							fl/fl	cKO			G0/G1		S		G2/M		SubG1
							12.5	19.4			fl/fl	cKO	fl/fl	cKO	fl/fl	cKO	fl/fl	cKO
	Pax7+/MyoD-		Pax7+/MyoD+				21.21	18.99			68.3	59.9	6.6	11.6	5.62	15.3	19.5	13.4
fl/fl	44.57	4.63129	55.43	4.63129			17.01	24.39			64.1	60.2	6.66	17.3	8.96	18.8	20.4	4.3
cKO	15.82	1.38868	37.62	1.37714			14.77	23.13			67.1	62.4	15.8	17.7	15.8	17	4.8	3.25
	mean	SD	mean	SD			19.57	22.38			67.7	58	16.2	16.9	11.6	18	19.5	7.57
							25.58	21.05			68.3	60.2	6.6	11.6	5.62	15.3	20.4	13.4
							29.76	41.33			64.1	62.4	6.66	17.3	8.96	18.8	4.8	4.3
							12	34.17			67.1	58	15.8	17.7	11.6	17	5.10	3.25
							25.64	26.5			67.7	59.9	16.2	16.9	15.8	18	10.22	7.57
							12.67	33.33
											n=8
							n=10
Fig E								Fig. H
									MyoD+/MyoG+		MyoD+/MyoG-		MyoD-/MyoG+		%
								fl/fl	41.5761	0.144513	33.87	1.03249	24.5539	1.177	DM1
								cKO	46.7859	1.85127	30.264	4.52804	22.9501	2.67677	DM1
								fl/fl	49.4579	1.22503	17.8494	0.945991	32.6927	2.17102	DM2
								cKO	63.5638	2.14594	18.2798	0.40597	18.1565	2.55191	DM2
									mean	SD	mean	SD	mean	SD

## Sheet: Figure 6
Fig C	Ccnb2					Ccnb1			TopoIIa				Chrm7
	fl/fl		cKO		fl/fl		cKO		fl/fl		cKO		fl/fl		cKO
	NFYA	IgG	NFYA	IgG	NFYA	IgG	NFYA	IgG	NFYA	IgG	NFYA	IgG	NFYA	IgG	NFYA	IgG
	0.71633	0.0404	0.70603	0.0502	12.6198	0.35619	2.62797	1.27503	0.79893	0.0179	0.57851	0.0174	0.00027	0.0043	0.01013	0.0012
	1.72904	0.0427	0.35605	0.1118	14.2135	0.492591	4.24349	2.05189	0.86746	0.0293	0.22107	0.0988	0.00063	0.0193	0.00624	0.0038
	0.82813	0.0527	0.50165	0.7218	11.0563	0.0699439	7.2177	0.0946168	0.47623	0.0196	0.39706	0.0781	0.00044		0.00029
	0.66007		0.71604		12.863	0.126534	11.431	0.048763	0.33816		0.44126		0.0059		0.00013
	2.84291		0.62821		10.992		2.6193		1.58444		0.38548		0.01614		0.00031
	n=5
Fig D	Cdkn1c promoter					Cdkn1c UTR
	fl/fl		cKO		fl/fl		cKO
	NFYA	IgG	NFYA	IgG	NFYA	IgG	NFYA	IgG
	0.316759	0.073	0.284138	0.0156	0.178053	0.00612	0.086059	0.00296
	0.475802	0.0672	0.557844	0.2131	0.186853	0.00655	0.048049	0.00622
	1.32776	0.1035	1.68754	0.0409	0.365313	0.04158	0.270252	0.0058
	1.01292	0.1602	0.35766	0.2226		0.01391
	n=4				n=3
Fig E	MyoG enhancer							Fig F	Spry1
	fl/fl		cKO						fl/fl		cKO
	NFYA	IgG	NFYA	IgG					NFYA	IgG	NFYA	IgG
	0.37181	0.002	0.24493	0.0011					0.1745	0.0157	0.0598	0.0077
	0.34629	0.0038	0.23671	0.0018					0.1793	0.0343	0.0545	0.0578
	0.38038	0.0005	0.22975	0.0081					0.3009	0.0091	0.1496	0.0045
	0.69708	0.0014	0.25887	0.0126					0.3514	0.0105	0.1122	0.022
	n=4								n=4

## Sheet: Figure 7
Fig C	Mre11a			Rad51			Brca1			Birc5			Bcl2l2
	fl/fl	cKO		fl/fl	cKO		fl/fl	cKO		fl/fl	cKO		fl/fl	cKO
	1.10052	3.0944		0.538002	2.63527		0.60961	3.96518		2.09	3.55		1.37	0.52
	0.709184	2.5206		1.0944	1.37083		0.139441	1.44881		0.35	6.53		0.68	1.12
	0.212354	1.62219		0.920084	1.29823		0.313562	1.74963		1.13	1.88		0.89	0.23
	1.56349	1.7534		1.1762	1.8396		1.7667	2.4057		0.61	9.1		0.9	0.39
	1.00655	1.40266		1.56938	3.02883		1.42281	2.00382		2	2		1.34	0.3
	n=5			n=5			n=5			n=5			n=5
Fig D	γH2AX+/Pax7+ cells				Fig F
	fl/fl	cKO					Mre11a				Rad51
	22.88	14.67				fl/fl	cKO empty	cKO NF-YAl		fl/fl	cKO empty	cKO NF-YAl
	16.77	28.57				0.832652	1.78978	0.69		0.949974	2.20832	1.50352
	27.69	17.52				1.01562	1.80919	0.81		1.29471	2.05508	0.906144
	12.92	57.55				1.11245	1.85919	1.03		1.12143	2.1519	0.975195
	4.6	58.82				1.06297	1.82357	0.92		0.725007	2.20785	0.765713
	17.63	39.36
	n=6					n=4				n=4
Fig E							Fig G

## Sheet: Suppl.1
Fig. B									Fig. C
										NF-YAdel			NF-YA wt
										fl/fl	cKO		fl/fl	cKO
										1	3817.48		1	0.836217
										1	1379.98		1	0.704193
										1	2195.43		1	0.419157
										n=3			n=3
Fig D
	fl/fl	cKO
	100	13.3333
	100	14.2857
	100	60.7407
	100	43.5897
	n=4
Fig F
	Vastus		Gastrocnemius			CTRL		CTX
	fl/fl	cKO	fl/fl	cKO		fl/fl	cKO	fl/fl	cKO
	0.152	0.21	0.21	0.18		0.045	0.054	0.077	0.057
	0.162	0.177	0.17	0.146		0.075	0.055	0.097	0.061
	0.175	0.16	0.2	0.152		0.056	0.051	0.076	0.056
	0.188	0.18	0.153	0.172		0.049	0.057	0.083	0.062
	0.2	0.12	0.16	0.15		0.052	0.056	0.082	0.057
	0.173	0.13	0.219	0.144		0.052	0.052	0.073	0.052
	n=6					n=6
Fig G
	N test	fl/fl					cKO
	1	47.6	33.9	13.8	17.5	41.1	51	45.2	39.9	44.3	43.6
	2	14.8	48.5	27.9	25.9	21.3	52.9	46.9	42.3	46.9	45.9
	3	37	43.1	38.5	20.2	48	52.9	46.9	42.3	46.9	45.9
		n=5
Fig.H
		EdU+/Pax7+ (CTX 5 days)
		fl/fl	cKO
		32.8494	58.6572
		32.5397	51.7685
		33.3333	50.7194

## Sheet: Suppl.2
	Q		P		D
	NF-YAl	NF-YAs	NF-YAl	NF-YAs	NF-YAl	NF-YAs
	2.83823	0.94279	2.19483	0.477761	0.102714	0.009709
	4.61303	1.18502	2.08258	1.30148	0.069984	0.008876
	1.9	0.998364	3.49425	2.10819	0.0721749	0.009345
			4.18366	2.45772
	n=3		n=4		n=3

## Sheet: Suppl.3
Fig. A
	CcnA2		Ccnb2		TopoIIa			MyoD		Myogenin		Mef2c			Cdkn1a		Cdkn1c		Cdkn2a			Notch1		HeyL		Spry1
	fl/fl	cKO	fl/fl	cKO	fl/fl	cKO		fl/fl	cKO	fl/fl	cKO	fl/fl	cKO		fl/fl	cKO	fl/fl	cKO	fl/fl	cKO		fl/fl	cKO	fl/fl	cKO	fl/fl	cKO
	0.87376	3.93044	1.16273	3.28635	1.10748	3.72493		1.56636	0.254876	1.39758	0.29408	1.85917	0.01114		1.48883	0.73805	1.05776	0.06567	1.04806	0.36098		1.3219	0.362036	1.06831	0.271415	0.828635	0.164768
	0.44421	2.13177	0.36957	2.39232	0.42293	3.17802		1.18432	0.275505	0.95819	0.29955	0.6026	0.00642		0.48542	0.20696	0.91757	0.05719	0.5133	0.13062		0.263403	0.559374	4.16311	0.386961	0.652148	0.176454
	1.57646	2.98543	1.32714	2.85991	1.13501	3.06975		0.680775	0.590354	0.74674	0.29183	0.89258	0.0145		1.38368	0.22429	1.03033	0.09828	1.85883	0.51302		1.76195	0.374353	2.47244	0.445854	1.04359	0.191693
								0.79184	0.787836	1.0478	0.41709	0.98606	0.00404									1.66234	0.506745	3.79105	0.250918	3.30654	1.41121
	n=3							0.4821	0.175569	0.954382	0.348357	1.42047	0.00117		n=3							1.74392	0.663522	4.236	0.087093	2.34425	0.819187
								2.07426	0.497113	0.919954	1.03333	0.71394	0.00894
								0.996197	0.046595	1.08701	1.16699											n=5
								1.00382	0.217153	1.4013	0.11878
								0.618965	0.148618	0.713622	0.178386
								1.6156	0.365789
								n=10		n=9		n=6
Fig B	NF-YA		NF-YB		NF-YC
	fl/fl	cKO	fl/fl	cKO	fl/fl	cKO
	1.09599	0.56639	1.18582	2.84106	1.10245	1.70756
	0.912418	0.32707	0.43051	1.32612	0.448868	1.23026
	0.62174	0.21355	1.95884	2.38303	2.02079	1.41556
	1.11651	0.75707
	0.89565	0.65144
	0.947	0.666127
	0.8763	0.762979
	n= 7		n=3		n=3
Fig C
